# Supplementary material for: Different Correlation Patterns Between Circulating Amino Acids and Body Temperature in Fibromyalgia Syndrome: A Cross-Sectional Study
Source: Int J Mol Sci. 2024 Dec 17;25(24):13517. doi: 10.3390/ijms252413517 (PMC11676748; doi:10.3390/ijms252413517)
Supplement: Supplementary file 1 [file ijms-25-13517-s001.zip]

Archive with 1 entries (1 files):
- ijms-3337485-supplementary.pdf
